# Supplementary material for: Changes in Ovulation-Related Gene Expression during Induced Ovulation in the Amur Sturgeon (Acipenser schrenckii) Ovarian Follicles
Source: Int J Mol Sci. 2022 Oct 29;23(21):13143. doi: 10.3390/ijms232113143 (PMC9656806; doi:10.3390/ijms232113143)
Supplement: Supplementary file 1 [file ijms-23-13143-s001.zip]

Archive with 1 entries (1 files):
- ijms-1956031-supplementary.pdf
